# Supplementary material for: Oral Fecal Microbiota Transplantation in Dogs with Tylosin-Responsive Enteropathy—A Proof-of-Concept Study
Source: Vet Sci. 2024 Sep 18;11(9):439. doi: 10.3390/vetsci11090439 (PMC11435887; doi:10.3390/vetsci11090439)
Supplement: Supplementary file 1 [file vetsci-11-00439-s001.zip]

Archive with 2 entries (2 files):
- Supplementary Figures-Mohsen Hanifeh.pdf
- Supplementary Tables-Mohsen Hanifeh.pdf
